# Supplementary material for: Multiplex PCR Fluorescence Method for Detection of Genetically Modified Maize Strains
Source: Curr Issues Mol Biol. 2026 Jun 30;48(7):677. doi: 10.3390/cimb48070677 (PMC13406978; doi:10.3390/cimb48070677)
Supplement: Supplementary file 1 [file cimb-48-00677-s001.zip]

Archive with 1 entries (1 files):
- cimb-4371676-supplementary.pdf
